# Supplementary material for: The BAG3 gene variants in Polish patients with dilated cardiomyopathy: four novel mutations and a genotype-phenotype correlation
Source: J Transl Med. 2014 Jul 9;12:192. doi: 10.1186/1479-5876-12-192 (PMC4105391; doi:10.1186/1479-5876-12-192)
Supplement: Additional file 1: Table S1 — Primers used for mutation screening of BAG3 coding sequence and the splice sites. [file 1479-5876-12-192-S1.xls]

## Sheet: Arkusz1
PRIMER	Forward	Reverse
Exon1	CGAGGAGGCTATTTCCAGAC	TGCCGTCGAGGTGGCGCCACCGACC
Exon2	ATTGGGACCTTTCCTTTGCT	TTGTCAGTCTTCTTGCCTTC
Exon3	ATATGGATTGCCCTGAGGAG	CAGGGATGAAGGGGGAAC
Exon 4a	AAAGCCATTTCTCAGTTTTCTTTC	TTTGTCAGTCTTCTTGCCTTCA
Exon 4b	GAAGCCATCCTGGAGAAGGT	TTTGCCTCCACCCAAGTTAC
