# Supplementary material for: The BAG3 gene variants in Polish patients with dilated cardiomyopathy: four novel mutations and a genotype-phenotype correlation
Source: J Transl Med. 2014 Jul 9;12:192. doi: 10.1186/1479-5876-12-192 (PMC4105391; doi:10.1186/1479-5876-12-192)
Supplement: Additional file 2: Table S2 — Primers used for screening for large BAG3 deletions (A) and for subsequent fine mapping of the deletion region (B, listed in order of use). [file 1479-5876-12-192-S2.xls]

## Sheet: Arkusz1
PRIMER	Forward	Reverse
A
ALB	GCTGTCATCTCTTGTGGGCTGT	ACTCATGGGAGCTGCTGGTTC
RT_Exon1	CAGACACTTCCACCCCTCTC	TCGATCTTGATCTCCCATCC
RT_Exon2	GACTCCATCCTCTGCCAATG	GAGGTGACTGGGACCTCTGA
RT_Exon3	GCCTCTGACTGCTCATCCTC	GTACACAGGCTGGTGGGTCT
RT_Exon4.1	CCATGACCCATCGAGAAACT	GAGGACAAGGAACTGGAGCA
RT_Exon4.2	ATGTCCCAGGTCAAGTCCAG	TTTACAGGGCAGAGGCTACG
B
P1	CAGGGTTCCTTCTTCAACCA	GGCAGCAGGCTAGAAACTCA
INNP5Fex1	GGGAGAGTAGCCAGCAGAGG	GCGTCCTAGTCGGTCGAG
P2	GCGCTGTGAGTTGTTGTTGT	ACCACCTGTGGCTGAGTTTC
P3	TGTTGACCCTTTTCCTGACC	ACTGAGGCCATGTGGAAGAG
P4	TGAGGATTTGAGGGTCAAGG	TGTTCCTTCCAAAGGGTGAG
P5	CCAAAAGGGTGGTAAGCACA	CAGGTAGGACAGGCTCCTCTT
P6	TGCACAAATGCGATTTTTCT	CAAACCTTCAAATTGCTTTGG
P7	CGGAGAGAAGTATCTGGAGGAA	GTACCGTTCATGCGGAAAAG
BAG3intron2/3	TGCTCTCAATTTCGAGGTGA	AAGCGCTCATACAAGGGATG
