# Supplementary material for: The BAG3 gene variants in Polish patients with dilated cardiomyopathy: four novel mutations and a genotype-phenotype correlation
Source: J Transl Med. 2014 Jul 9;12:192. doi: 10.1186/1479-5876-12-192 (PMC4105391; doi:10.1186/1479-5876-12-192)
Supplement: Additional file 3: Table S3 — Clinical characteristics of probands and relatives. Description of data: Legend: Fam - Family; Sub - Subject; A,g - Age at genetic inquest; Sex - sex (M-male, F-female); R - Relatives (1-1st degree, 2-2nd degree, 3-3rd degree); A,d - Age at diagnosis/at screening; Phen – phenotype (DCM/ N-normal heart); EF – LVEF; N,os - NYHA at onset of symptoms/at screening; E/a - ECG/arrhythmia; T,d - Time from diagnosis (months); EDD,f-p - LVEDD (mm) at last follow-up; EF,f-p - LVEF (%) at last follow-up; I/P - ICD/PM; Additional – comments/co-existing disease/family history; (*) - DNA available, died earlier; (†) - DNA extracted from the endomyocardial tissue; ACE-I - angiotensin converting enzyme inhibitors; AII - angiotensin II blockers; a-v - atrio-ventricular; BB - beta-blockers; DOE – dyspnea on effort; ECG - standard 12-lead electrocardiogram; FA/VA - atrial fibrillation/atrial flutter; HF - heart failure; HTN - hypertension; HTX - heart transplantation; ICD - internal cardioverter defibrillator; LBBB - left bundle branch block; LV - left ventricular; LVEDD - left ventricular enddiastolic dimension; LVEF - left ventricular ejection fraction; MI - myocardial infarction; nsVT - nonsustained ventricular tachycardia; P - palpitations; PM - pacemaker, QTc - corrected QT interval; SCD - sudden cardiac death; SR - sinus rhythm; VAD - ventricular assist device; VEX - ventricular extrasystole). [file 1479-5876-12-192-S3.xls]

## Sheet: Arkusz1
Fam	Sub	A,g	Sex	R	A,d	Phen	EF	Symptoms	N,os	E/a	T,d	EDD,f-p	EF,f-p	I/P	HTX	Additional
DCM-16	II-6	59	M	1	50	DCM	37	DOE	2	FA/VA, nsVT	108	72	26	No	No	Colon cancer, ACEI+ BB+ digoxin+ diuretic
DCM-16	III-1	35	M		26	DCM	22	Acute onset	4	SR, nsVT	108	66	36	No	No	Partial recovery at 6 month (LVEF 40%), stable course, at 10y f-up LVEF 36%
DCM-16	III-3	26	M	1	28	DCM	42	DOE	1	SR	108	58	47	No	No	Improvement on BB+ACEI
DCM-71	III-4	34	M		17	DCM	15	Acute onset	4	SR, nsVT, LBBB	196			Yes (34y)	Yes (34y)	Slow recovery up to LVEF 50% within 9 years, stable untill 33y, downhill course following acute infection leading to HTX at 34y
DCM-71	III-3	36	M	1	36	DCM	43	DOE	1	SR	2	58	43	No	No	Hypercholesterolemia, on ACEI
DCM-1	IV-1	(*)	M		35	DCM	22	Acute onset	4	SR	108	-	-	No	Yes (44y)	partial recovery at 6 month (LVEF 40%), slowly progressive HF, death at 45 y after HTX, significant hyperlipidemia
DCM-1	IV-2	57	F	1	40	DCM	38	DOE	1	SR	228	58	43	No	No	on BB+ACEI
DCM-1	IV-3	56	F	2	38	DCM	45	DOE	1	SR, nsVT	276	56	45	No	No	on BB+ACEI
DCM-1	IV-9	(*)	M	2	31	DCM	20	DOE	3	SR	120	-	-	No	No	HTN, diabetes type 2,hyperlipidemia, obesity, HF death at 42y
DCM-1	IV-11	(*)	F	2	53	DCM	17	DOE	3	SR	60	-	-	No	No	struma nodosa, SCD at 58y
DCM-1	IV-12	65	F	2	51	DCM	40	DOE	3	AF	144	61	40	No	No	struma nodosa, hyperthyroidism, on ACEI+BB
DCM-1	V-1	31	F	1	15	N		Asymptomatic		SR	168	50	65	No	No
DCM-1	V-3	34	F	3	14	N		Asymptomatic		SR	168	48	50	No	No
DCM-1	V-4	29	M	3	9	N		Asymptomatic		SR	168	56	59	No	No
DCM-1	V-5	26	F	2	26	DCM	45	DOE	3	SR	156	70	30	No	No	slowly progressive HF due to DCM, on BB+AII blocker+diuretic
DCM-1	V-20	29	M	3	29	N		Asymptomatic		SR	168	52	65	No	No	HTN
DCM-18	III-2	26	M		14	DCM	37	DOE	2	SR, nsVT	60	85	12		HTX (19y)	Father died of DCM at 38y, sister died of DCM at 17y, after HTX
DCM-18	III-3	32	M	1	15	DCM	45	DOE	2	SR, prolonged QTc	204	71	41	No	No	mental retardation, slowly progressive course, on BB+ACEI+spironolactone
DCM-18	II-5	53	M	1	53	N		Asymptomatic		SR	3	48	59	No	No
DCM-18	III-7	22	M	2	22	N		Asymptomatic		SR	1	59	59	No	No	Mild LV enlargement
DCM-84	II-1	49	M		43	DCM	41	DOE	3	SR, frequent VEX >2800/24h, nsVT	2	62	51	No	No	on BB+ACEI/co-existent mild MI, history of HTN/sister died suddenly at 24y, following 4yrs history of DOE and DCM diagnosed in the puerperium
DCM-84	III-1	25	F	1	25	N		P	1	A-v dissociation with junctional rhythm	2	50	65	No	No
DCM-84	III-4	20	F	1	20	N		Asymptomatic		SR	2	47	56	No	No
DCM-84	III-5	21	F	2	21	N		Asymptomatic		SR	2	55	51	No	No
DCM-15	III-5	(†)	M		26	DCM	10	Acute onset	4	SR	3	-	-	No	No	Died (26y) on VAD awaiting HTX, DNA extracted from endomyocardial tissue
DCM-15	III-2	37	M	1	34	DCM	14	Acute onset	4	SR	38	59	40	No	No	slow recovery at 6 months LVEF 36%, stable course
DCM-15	III-7	28	M	1	28	N		Asymptomatic		SR	3	49	60	No	No	HTN
